# Supplementary material for: Assessment of a Multiplex LAMP Assay (Eazyplex® CSF Direct M) for Rapid Molecular Diagnosis of Bacterial Meningitis: Accuracy and Pitfalls
Source: Microorganisms. 2021 Sep 1;9(9):1859. doi: 10.3390/microorganisms9091859 (PMC8471247; doi:10.3390/microorganisms9091859)
Supplement: Supplementary file 1 [file microorganisms-09-01859-s001.zip]

Archive with 1 entries (1 files):
- microorganisms-1327353-supplementary.pdf
